# Supplementary material for: Copy Number Variation of Transposable Elements in Thinopyrum intermedium and Its Diploid Relative Species
Source: Plants (Basel). 2019 Dec 21;9(1):15. doi: 10.3390/plants9010015 (PMC7020174; doi:10.3390/plants9010015)
Supplement: Supplementary file 1 [file plants-09-00015-s001.zip]

Archive with 5 entries (5 files):
- plants-620983-Supplementary/~$gure S2-S8.docx
- plants-620983-Supplementary/Figure S1.pdf
- plants-620983-Supplementary/Figure S2-S8.docx
- plants-620983-Supplementary/Figures S9-S12.pdf
- plants-620983-Supplementary/Tables S1-S5.docx
